# Supplementary material for: IL-6 and IL-8 Serum Levels Predict Tumor Response and Overall Survival after TACE for Primary and Secondary Hepatic Malignancies
Source: Int J Mol Sci. 2018 Jun 14;19(6):1766. doi: 10.3390/ijms19061766 (PMC6032291; doi:10.3390/ijms19061766)
Supplement: Supplementary file 1 [file ijms-19-01766-s001.zip]

Archive with 5 entries (4 files):
- ijms-306140 supplementary/
- ijms-306140 supplementary/Figures' caption.pdf
- ijms-306140 supplementary/Supplementary Figure 1.TIF
- ijms-306140 supplementary/Supplementary Figure 2.TIF
- ijms-306140 supplementary/Supplementary Figure 3.TIF
